# Supplementary material for: Metabolic and Phytotoxic Profile of Phytopathogens in Main Extensive Crops of Argentina
Source: Toxins (Basel). 2025 Sep 18;17(9):466. doi: 10.3390/toxins17090466 (PMC12474131; doi:10.3390/toxins17090466)
Supplement: Supplementary file 1 [file toxins-17-00466-s001.zip]

Archive with 1 entries (1 files):
- toxins-3831936-supplementary.pdf
